# Supplementary material for: The effects of major abdominal surgery on skeletal muscle mitochondrial respiration in relation to systemic redox status and cardiopulmonary fitness
Source: Exp Biol Med (Maywood). 2025 Feb 21;250:10254. doi: 10.3389/ebm.2025.10254 (PMC11886423; doi:10.3389/ebm.2025.10254)
Supplement: Supplementary file 2 [file DataSheet2.csv]

	ID	Exclusions	Age	Sex	BMI	Complications	ATgp	ATgp2	AT	VO2peakgp	VEVCO2atAT	VEVCO2gp	Maxoxygenpulse	percentoxpulse	o2pulsegp	VO2peak	Chemotherapy	FreeGSHpre	FreeGSSGpre	FreeCyspre	FreeHcyspre	FreeSulfidepre	FreeGSHpost	FreeGSSGpost	FreeCyspost	FreeHcyspost	FreeSulfidepost	TotalGSHpre	TotalCyspre	TotalHCyspre	TotalSulfidepre	TotalGSHpost	TotalCyspost	TotalHCyspost	TotalSulfidepost	GSHGSSGpre	GSHGSSGpost	Nitritepre	Nitratepre	Nitritepost	Nitratepost	DeltaFGSH	DeltaFGSSG	DeltaFCys	DeltaFHcys	DeltaFSulfide	DeltaTGSH	DeltaTCys	DeltaTHcys
COAF02	1	0	73	2	27.56	2	1	1	13.5	1	29.80	0	12.6	94	1	17.0	0	1.96	0.99	107.93	1.70	1.18	2.55	3.99	80.55	1.21	1.52	1.84	199.32	22.37	68.93	2.07	163.58	9.47	78.01	1980.97	640.10	15.50	2301.18	19.42	1363.79	0.59	3.00	-27.39	-0.49	0.34	0.23	-35.74	-12.90
COJB03	2	0	71	2	26.75	3	1	1	11.0	0	35.30	1	10.6	63	0	14.0	0	2.61	2.20	15.87	0.63	0.33	1.20	2.15	20.55	0.31	1.24	1.74	64.62	3.62	15.26	1.01	39.36	4.98	50.98	1188.14	556.87	4.63	1626.61	10.40	1873.46	-1.41	-0.04	4.68	-0.32	0.91	-0.73	-25.26	1.36
COJI04	3	0	74	2	21.94	2	1	1	14.0	1	24.50	0	15.3	88	0	25.0	0	2.53	1.01	29.73	1.42	1.99	1.84	1.88	60.88	1.85	2.88	2.11	63.80	6.83	91.42	1.75	103.65	8.91	66.76	2515.87	981.92	15.29	339.73	30.30	1393.04	-0.69	0.87	31.16	0.43	0.89	-0.35	39.85	2.08
COSC05	4	0	63	2	27.14	2	1	1	14.5	1	30.15	0	13.5	95	1	22.0	1	2.66	2.08	43.29	1.36	1.99	2.24	2.15	61.98	0.70	1.14	2.32	95.74	8.28	147.64	2.05	120.06	6.11	58.64	1278.75	1042.10	21.34	227.52	56.51	350.44	-0.42	0.07	18.69	-0.65	-0.86	-0.27	24.32	-2.16
COSM06	5	0	49	1	19.73	1	1	1	19.5	1	25.85	0	8.3	99	1	23.0	0	4.74	2.82	15.92	1.14	1.25	3.40	1.76	33.38	1.50	1.41	3.51	37.77	10.57	80.22	2.79	49.28	10.37	85.03	1681.95	1933.38	54.66	426.79	21.39	319.76	-1.34	-1.06	17.46	0.37	0.16	-0.72	11.52	-0.20
COVF08	6	0	67	1	22.92	2	1	0	10.5	0	34.80	1	6.8	88	0	14.0	0	4.83	11.57	27.54	2.31	1.22	3.49	21.69	65.62	2.40	1.86	3.58	55.47	14.28	76.31	2.77	70.25	22.71	142.53	417.35	160.79	24.74	353.65	18.68	682.98	-1.34	10.12	38.08	0.09	0.64	-0.81	14.78	8.43
CONK09	7	0	48	1	22.82	1	0	0	9.0	1	30.70	0	5.9	67	0	15.0	0	5.29	4.56	36.84	8.72	1.96	2.92	12.72	33.16	0.78	0.47	3.70	44.82	21.93	134.90	1.98	50.06	4.85	25.06	1159.45	229.42	12.79		6.30	127.59	-2.37	8.15	-3.68	-7.94	-1.49	-1.72	5.24	-17.08
COIW11	8	0	61	2	39.45	3	0	0	10.0	1	37.85	1	14.1	97	1	16.0	0	2.75	0.82	26.07	0.67	0.52	2.49	2.17	49.25	0.91	1.56	1.84	57.30	4.67	30.11	1.87	67.72	6.17	68.69	3372.38	1149.03	6.67	1435.90	15.35	141.25	-0.26	1.35	23.18	0.24	1.04	0.03	10.42	1.50
COIK13	9	0	89	2	24.55	2	1	1	11.0	1	26.20	0	8.0	81	0	16.0	0	4.08	7.15	30.93	1.27	0.71	2.97	1.78	110.71	2.56	3.19	2.98	61.26	8.88	42.07	2.35	138.65	11.28	71.99	571.10	1667.12	10.20	226.81	28.07	188.39	-1.12	-5.37	79.78	1.29	2.48	-0.63	77.39	2.39
COCR15	10	0	68	1	18.96	1	1	1	15.5	1	29.25	0	7.7	103	1	19.0	0	2.67	1.15	34.24	3.06	2.20	0.01	2.23	218.84	2.95	3.42	2.03	66.38*	8.50	37.00	0.29		16.68	57.93	2314.17	3.07	26.29	145.16	15.72	126.69	-2.66	1.08	184.60	-0.11	1.22	-1.74	1083.02	8.18
COSK16	11	0	46	2	21.39	2	1	1	14.2	1	25.00	0	15.0	94	1	38.9	0	2.21	12.54	36.69	4.13	3.74	2.46	1.95	38.16	3.28	1.96	1.63	79.62	9.10	50.34	1.76	54.33	6.77	30.87	175.98	1262.05	20.32	263.18	4.46	215.77	0.25	-10.59	1.47	-0.84	-1.78	0.13	-25.29	-2.32
COPD17	12	0	63	2	35.49	2	0	0	10.0	0	39.50	1	10.3	68	0	14.0	0	1.74	85.68	47.68	3.83	2.49	2.65	15.33	49.01	2.57	2.06	1.47	83.70	8.59	47.66	1.84	73.23	5.79	36.05	20.35	172.58	11.95	200.09	13.99	362.37	0.90	-70.35	1.33	-1.26	-0.42	0.36	-10.47	-2.80
COLB18	13	0	66	1	21.87	2	1	1	11.0	1	27.70	0	8.6	103	1	15.0	0	2.56	2.17	127.60	1.95	3.52	2.27	4.69	272.67	1.63	3.84	1.80	149.69	7.19	48.75	1.76	272.67	5.59	44.27	1180.40	485.01	17.71	283.82	31.79	161.32	-0.28	2.52	145.07	-0.32	0.32	-0.03	122.98	-1.60
COFC19	14	0	70	2	24.97	3	1	1	12.0	1	28.00	0	8.0	63	0	16.0	0	1.47	0.98	29.83	1.94	3.10	1.32	1.00	104.20	4.81	3.24	1.15	66.27	4.27	34.20	0.85	264.78	7.80	61.20	1490.10	1319.73	11.10	135.99	15.35	155.53	-0.15	0.01	74.36	2.87	0.14	-0.30	198.51	3.53
COKH22	15	0	68	2	26.09	2	1	1	17.5	1	26.55	0	14.7	115	1	26.0	0	1.81	3.24	70.10	1.38	3.71	2.31	0.39	115.32	1.18	2.27	1.33	65.53	5.66	52.17	1.42	110.85	2.81	17.35	558.35	5.92	15.94	193.27	8.55	97.33	0.50	-2.86	45.22	-0.20	-1.44	0.08	45.32	-2.86
COYN24	16	0	70	1	22.68	3											0	2.51	0.86	93.78	0.78	1.75	2.54	2.50	243.41	0.78	3.48	1.53	91.48	3.01	22.40	1.73	98.73	5.43	57.66	2936.68	1016.00	14.22	80.45	44.26	219.07	0.03	1.65	149.63	0.00	1.73	0.20	7.25	2.42
COKG29	17	0	71	2	26.05	1											0	1.11	1.61	33.85	0.74	2.51						1.47	46.66*	3.56	124.63					686.55		28.23	278.89			-1.11	-1.61	-33.85	-0.74	-2.51	-1.47	-46.66	-3.56
COHG30	18	0	76	2	24.66	2											1	2.03	0.60	8.79	0.17	0.16	1.74	1.81	34.98	0.56	1.89	1.60	26.98	1.26	14.86	2.36	58.69	4.37	126.15	3412.25	961.18	5.60	90.28	36.41	256.95	-0.29	1.21	26.18	0.40	1.74	0.75	31.70	3.11
COAC31	19	0	69	2	26.00	1											0	1.43	2.37	10.81	0.28	0.34	1.81	1.89	19.83	0.56	1.19	1.32	33.27	1.31	19.40	1.93	52.44	2.74	55.78	605.19	956.89	7.71	81.55	5.95	163.90	0.37	-0.48	9.02	0.28	0.85	0.62	19.18	1.42
COPY34	20	0	60	2	29.07	2											0	1.33	1.07	12.94	0.25	0.26	1.34	3.12	18.05	0.67	1.67	1.24	35.09	1.71	24.48	1.68	30.85	3.83	114.61	1243.26	428.95	1.87	62.24	12.73	178.54	0.00	2.05	5.11	0.42	1.41	0.44	-4.24	2.12
COEJ37	21	0	81	2	28.05	3											0	1.80	2.60	17.62	0.27	0.77	1.26	5.81	47.22	0.23	1.50	1.99	52.91	2.07	54.84	1.66	96.96	2.55	78.90	694.29	216.27	4.69	110.73	11.54	155.38	-0.55	3.21	29.59	-0.04	0.73	-0.33	44.04	0.48
COJS39	22	0	60	1	35.94	2											0	1.25	1.44	16.28	0.93	0.83						1.41	188.48*	3.56	45.25					864.23		7.27	120.16			-1.25	-1.44	-16.28	-0.93	-0.83	-1.41	-188.48	-3.56
COMW40	23	0	58	2	26.98	2											1	1.51	0.63	15.75	1.27	0.96	1.40	1.83	20.99	0.57	2.05	1.41	36.41	3.60	39.95	1.80	40.92	3.02	87.92	2403.65	766.97	6.24	103.33	29.55	187.98	-0.11	1.20	5.24	-0.70	1.09	0.39	4.51	-0.58
CORB44	24	0	74	2	28.78	3	0	0	7.0	1	22.10	0				15.0	0	1.78	1.48	35.37	0.49	1.08	1.42	0.85	37.51	0.23	0.55	2.06	82.88	2.59	62.11	1.39	103.43	1.94	28.09	1202.96	1672.39	7.75	115.57	3.31	82.85	-0.36	-0.63	2.14	-0.27	-0.54	-0.67	20.56	-0.65
COEL45	25	0	48	1	20.32	1											0	0.35	60.06	24.54	2.81	2.19	1.57	3.15	26.57	0.83	1.41	0.80	45.13	8.80	214.31	1.95	56.07	3.79	67.09	5.85	498.79	23.89	290.99	18.80	234.38	1.22	-56.91	2.03	-1.97	-0.78	1.15	10.94	-5.01
COMR46	26	0	67	2	22.78	2	1	1	18.8	1	28.80	0	18.1	128	1	22.9	0	0.75	32.03	60.93	1.26	1.39	1.59	10.52	54.34	2.26	5.45	1.19	89.42	5.23	61.92	2.52	69.21	18.60	282.28	23.40	150.93	36.77	258.39		657.92	0.84	-21.51	-6.59	1.00	4.06	1.33	-20.21	13.37
COAG47	27	0	69	2	24.34	2											1	1.01	3.06	46.47	2.14	4.10	1.46	0.71	18.56	0.17	0.35	1.63	52.90	9.41	153.17	1.48	65.74	1.84	19.65	330.77	2050.10	74.60	260.93	14.15	71.97	0.45	-2.34	-27.91	-1.97	-3.76	-0.15	12.84	-7.58
COSS48	28	1	58	2	24.44	3											0	1.04	3.37	18.79	1.19	1.54	1.46	17.99	16.27	0.61	0.98	1.52	33.60	4.76	49.71	1.99	39.47	3.48	41.85	309.83	81.35	26.84	339.72	17.33	114.28	0.42	14.63	-2.52	-0.58	-0.56	0.47	5.87	-1.28
COPF49	29	0	70	2	21.26	1											1	1.61	2.78	67.13	0.55	1.40	2.16	1.55	19.18	0.35	0.73	2.04	95.02	3.74	44.28	2.29	38.79	2.14	29.27	579.32	1390.23	21.98	263.14	19.55	180.38	0.54	-1.23	-47.94	-0.19	-0.67	0.25	-56.22	-1.60
COLT50	30	0	52	1	29.82	2											0	2.22	3.98	13.27	0.31	0.58	1.51	8.25	26.15	0.78	1.83	2.54	28.93	2.45	40.39	2.27	35.26	8.80	103.72	556.36	183.02	36.82	118.04	99.70	218.22	-0.71	4.26	12.88	0.47	1.25	-0.28	6.33	6.36
COCB51	31	0	67	2	33.05	1											1	2.00	7.16	27.00	0.79	0.67	1.88	3.83	30.55	0.84	1.46	2.35	62.91	4.64	33.82	2.50	46.61	4.06	52.64	278.59	490.42	31.56	82.99	64.10	169.73	-0.12	-3.33	3.55	0.06	0.79	0.15	-16.30	-0.58
COSF52	32	0	51	1	39.28	2											0	1.49	4.08	40.34	1.33	1.52	0.64	1.42	18.09	2.04	1.25	2.23	64.78	5.84	84.61	1.17	39.78	5.27	87.31	366.42	451.06	33.65	244.82	27.67	296.68	-0.85	-2.66	-22.25	0.71	-0.27	-1.06	-25.00	-0.57
COSO53	33	0	65	2	26.18	2											0	1.62	17.06	34.85	1.03	1.52	1.34	16.81	25.32	0.90	0.96	2.34	60.30	5.11	61.84	1.85	50.21	4.39	49.74	95.17	79.90	29.87	233.17	19.10	150.26	-0.28	-0.25	-9.53	-0.13	-0.57	-0.50	-10.09	-0.73
CONO54	34	0	52	1	21.22	2											0	1.93	5.41	6.42	0.10	0.36	1.31	11.53	43.98	0.45	2.00	2.29	18.90	1.22	16.02	2.16	95.47	2.64	47.26	356.98	113.32	15.99	125.76	52.66	191.52	-0.62	6.12	37.56	0.35	1.64	-0.13	76.57	1.42
COJP55	35	0	55	2	30.86	2											0	1.44	4.91	16.28	0.48	1.13	2.02	2.77	18.29	0.19	0.33	2.61	33.54	2.64	69.74	2.37	42.41	1.10	22.20	292.85	728.23	47.17	352.62	23.78	144.75	0.58	-2.13	2.01	-0.29	-0.80	-0.24	8.87	-1.55
COWG56	36	0	65	2	23.72	2											0	0.99	63.94	13.80	0.23	0.43	1.47	4.08	28.23	0.78	1.07	1.54	35.91	1.39	17.25	2.44	55.03	4.16	73.20	15.54	360.08	18.02	80.51	39.54	130.32	0.48	-59.86	14.43	0.56	0.64	0.90	19.11	2.76
COJN57	37	0	70	2	32.98	3											1	1.54	3.37	26.55	0.59	1.02	1.79	2.28	24.79	0.19	0.47	2.50	74.98	3.66	56.66	2.20	57.98	1.15	26.91	456.14	783.08	58.23	224.90	20.17	64.63	0.25	-1.08	-1.76	-0.40	-0.55	-0.30	-17.00	-2.51
CORB58	38	0	58	2	30.27	2											0	1.43	4.23	14.13	3.09	0.72	1.56	2.25	16.63	0.67	0.76	2.21	25.25	7.22	43.03	2.03	43.26	3.09	33.84	339.16	694.26	54.40	203.22	31.84	82.84	0.13	-1.98	2.51	-2.42	0.04	-0.18	18.01	-4.13
CONM59	39	0	65	2	30.32	3											0	1.70	15.05	21.33	0.31	0.79	1.36	4.14	45.80	1.07	1.42	2.52	51.27	1.85	42.63	2.13	63.36	3.66	84.34	112.98	328.42	59.89	141.51	124.27	292.77	-0.34	-10.91	24.47	0.76	0.63	-0.39	12.09	1.82
[truncated: 131 more columns]
